# Supplementary material for: Programmable µChopper Device with On-Chip Droplet Mergers for Continuous Assay Calibration
Source: Micromachines (Basel). 2020 Jun 25;11(6):620. doi: 10.3390/mi11060620 (PMC7344876; doi:10.3390/mi11060620)
Supplement: Supplementary file 1 [file micromachines-11-00620-s001.zip]

Archive with 4 entries (3 files):
- micromachines-842447-supple-for final/
- micromachines-842447-supple-for final/droplet generation.mp4
- micromachines-842447-supple-for final/micromachines-842447-supple-for final.docx
- micromachines-842447-supple-for final/six merge.mp4
